# Supplementary material for: Willingness to pay for solid waste management services and associated factors in Mbarara District, Southwestern Uganda
Source: PLOS Glob Public Health. 2026 Mar 26;6(3):e0005175. doi: 10.1371/journal.pgph.0005175 (PMC13020830; doi:10.1371/journal.pgph.0005175)
Supplement: S1 Data — (XLS) [file pgph.0005175.s001.xls]

## Sheet: Sheet1
Gender	2.Age of the Respondent	3. Educational attainment of the respondent	4. Marital status of the Respondent	5. House ownership	6. Monthly Income levels:	7.Do you generate waste at the household level	8. List the types of wastes generated	9. How much solid waste do you generate per week? Estimate using the amount that would fill a polythene bag.	10. Where is the waste generated disposed off?	If others, please specify	11. Which company collects and manages your waste?	12. How much are you charged by that company?	13. How often is the Waste generated collected?	14. Who pays for the management of solid waste services in the Town Council?	14 b) Are you paying for management of solid waste at the moment?	15. Are you willing to pay for the management of Solid waste services in this Town?	16. What amount are you prepared to offer as waste management fees?	17. How often would you wish your waste to be collected?	If another, please specify	18. What are the reasons that hinder you from paying for better management services for solid waste?	19. Are you willing to continue paying for the management of Solid waste services in this Town?	20. What amount are you prepared to offer as waste management fees?	21. How often would you wish your waste to be collected?	If another period ,please specify
Female	42	PLE	Widowed	Rented	100,000-490,000	Yes	Polythen bags ,bottles papers	9 and Above	Garbage Dumping site				Daily	NGO	Yes						Willing to pay	Above UGx 1,000	Two days per week
Female	42	Pre-primary	Married	Rented	Less than 100,000	Yes	Peels , bags , box charcoal,	9 and Above	Rubbish pit in the Backyard				Weekly	NGO	Yes						Willing to pay	Above UGx 1,000	Two days per week
Male	39	PLE	Married	Rented	100,000-490,000	Yes	Piggery waste , banana peelings	9 and Above	Garbage Dumping site				Monthly	Households/User fees	No	Not Willing to pay				It’s used manure
Male	54	PLE	Married	Self-owned	100,000-490,000	Yes	Polythen bags , box, bottles	9 and Above	Garbage Dumping site				Weekly	Households/User fees	No	Willing to pay	Above UGx 1,000	Weekly		increasing revenue of the council
Male	38	PLE	Widowed	Rented	100,000-490,000	Yes	Bottles , papers , box	7-8 polythene bags	Rubbish pit in the Backyard				Daily	NGO	Yes						Willing to pay	Above UGx 1,000	Two days per week
Female	23	UCE	Single	Friend/ Relative	Less than 100,000	Yes	Papers , boxes,	3-4 polythene bags	Garbage Dumping site				Weekly	NGO	Yes						Willing to pay	Between UGx 500- 1,000	Two days per week
Male	22	UACE	Single	Rented	Less than 100,000	Yes	Polythen bags	9 and Above	Rubbish pit in the Backyard				Daily	Town Council	Yes						Willing to pay	Above UGx 1,000	Two days per week
Male	22	PLE	Single	Friend/ Relative	Less than 100,000	Yes	Cow dung , goats residues	I Don’t Know	Other	Banana plantation			Weekly	Households/User fees	No	Not Willing to pay				Family labor I order to save
Male	19	PLE	Single	Rented	Less than 100,000	Yes	Papers , house residuals , bottles	3-4 polythene bags	Garbage Dumping site				Weekly	Households/User fees	Yes						Not Willing to pay	Less than UGx 500	Weekly
Female	30	UCE	Married	Rented	Less than 100,000	Yes	Buvera , box , sacks and bottles	7-8 polythene bags	Town Council skip				Monthly	NGO	Yes						Willing to pay	Above UGx 1,000	Two days per week
Female	37	UCE	Married	Self-owned	100,000-490,000	Yes	Buvera bottles ,leftovers	9 and Above	Garbage Dumping site				Daily	NGO	Yes						Willing to pay	Above UGx 1,000	Two days per week
Female	26	UCE	Married	Self-owned	100,000-490,000	Yes	Plastics Polythen Food stuff	3-4 polythene bags	Town Council skip				Weekly	Households/User fees	Yes						Willing to pay	Above UGx 1,000	Weekly
Female	25	PLE	Single	Rented	100,000-490,000	Yes	Clothing Polythene	Less than a polythene bag	Town Council skip				Weekly	Households/User fees	Yes						Willing to pay	Above UGx 1,000	Weekly
Male	42	UCE	Married	Institution	100,000-490,000	Yes	Foodstuffs	1-2 polythene bags	Town Council skip				Weekly	Households/User fees	Yes						Willing to pay	Between UGx 500- 1,000	Weekly
Female	47	Pre-primary	Single	Rented	Less than 100,000	Yes	Plastics	Less than a polythene bag	Rubbish pit in the Backyard				Monthly	Town Council	Yes						Willing to pay	Less than UGx 500	Daily
Male	29	Pre-primary	Married	Rented	100,000-490,000	Yes	Plastics Polythene Foodstuffs	5-6 polythene bags	Town Council skip				Weekly	Households/User fees	Yes						Willing to pay	Above UGx 1,000	Weekly
Male	60	Certificate/ Diploma	Married	Self-owned	100,000-490,000	Yes	Foodstuffs Polythene Plastics	3-4 polythene bags	Town Council skip				Weekly	Households/User fees	Yes						Willing to pay	Above UGx 1,000	Two days per week
Female	39	Pre-primary	Married	Rented	100,000-490,000	Yes	Plastics Polythene Foodstuffs	3-4 polythene bags	Town Council skip				Weekly	Households/User fees	Yes						Not Willing to pay	Above UGx 1,000	Weekly
Male	32	PLE	Married	Friend/ Relative	Less than 100,000	Yes	Polythene Foodstuffs	3-4 polythene bags	Town Council skip				Weekly	NGO	Yes						Willing to pay	Between UGx 500- 1,000	Two days per week
Male	26	PLE	Single	Rented	Less than 100,000	Yes	Foodstuffs	Less than a polythene bag	Town Council skip				Daily	Households/User fees	No	Not Willing to pay				Lack of money
Male	24	PLE	Single	Rented	100,000-490,000	Yes	Agricultural stuff Wood Plastics	3-4 polythene bags	Town Council skip				Weekly	Households/User fees	Yes						Not Willing to pay	Above UGx 1,000	Weekly
Female	31	Pre-primary	Single	Self-owned	Less than 100,000	Yes	Foodstuffs	1-2 polythene bags	Garbage Dumping site				Weekly	Households/User fees	No	Willing to pay	Between UGx 500- 1,000	Weekly		Lack of money
Male	52	Pre-primary	Married	Rented	Less than 100,000	No	Agricultural stuff	1-2 polythene bags	Town Council skip				Weekly	Households/User fees	Yes						Willing to pay	Above UGx 1,000	Two days per week
Female	45	PLE	Widowed	Rented	100,000-490,000	Yes	Medical equipment	1-2 polythene bags	Town Council skip				Weekly	Town Council	Yes						Willing to pay	Above UGx 1,000	Weekly
Male	56	PLE	Married	Rented	100,000-490,000	Yes	Husks Bottles	1-2 polythene bags	Rubbish pit in the Backyard				Daily	Households/User fees	Yes						Willing to pay	Between UGx 500- 1,000	Two days per week
Female	61	Pre-primary	Widowed	Self-owned	Less than 100,000	No	Foodstuffs	Less than a polythene bag	Town Council skip				Monthly	Households/User fees	Yes						Not Willing to pay	Between UGx 500- 1,000	Weekly
Male	60	Pre-primary	Married	Self-owned	Less than 100,000	Yes	Polythene Plastics Agricultural products	1-2 polythene bags	Town Council skip				Weekly	Households/User fees	Yes						Willing to pay	Above UGx 1,000	Weekly
Female	41	Pre-primary	Married	Self-owned	Less than 100,000	No	Foodstuffs	1-2 polythene bags	Town Council skip				Monthly	Households/User fees	Yes						Willing to pay	Between UGx 500- 1,000	Weekly
Female	32	PLE	Married	Rented	Less than 100,000	Yes	Foodstuffs Polythene	1-2 polythene bags	Town Council skip				Weekly	Households/User fees	Yes						Not Willing to pay	Above UGx 1,000	Two days per week
Female	19	UCE	Single	Friend/ Relative	Less than 100,000	Yes	Plastics Foodstuffs	1-2 polythene bags	Rubbish pit in the Backyard				Weekly	Town Council	Yes						Willing to pay	Less than UGx 500	Weekly
Male	27	PLE	Single	Rented	100,000-490,000	Yes	Scraps , old clothes , bottles	9 and Above	Garbage Dumping site				Daily	NGO	Yes						Willing to pay	Between UGx 500- 1,000	Two days per week
Female	52	PLE	Widowed	Self-owned	100,000-490,000	Yes	Foodstuffs Plastics Boxes	1-2 polythene bags	Town Council skip				Weekly	Households/User fees	Yes						Willing to pay	Above UGx 1,000	Weekly
Female	42	UCE	Married	Rented	Less than 100,000	Yes	Polythen bags ,	9 and Above	Garbage Dumping site				Daily	NGO	Yes						Willing to pay	Between UGx 500- 1,000	Two days per week
Male	40	PLE	Married	Self-owned	100,000-490,000	Yes	Polythen bags , papers	9 and Above	Garbage Dumping site				Weekly	NGO	Yes						Willing to pay	Above UGx 1,000	Two days per week
Female	50	PLE	Married	Self-owned	100,000-490,000	Yes	Bags	9 and Above	Garbage Dumping site				Daily	NGO	Yes						Willing to pay	Above UGx 1,000	Two days per week
Female	36	Pre-primary	Single	Rented	100,000-490,000	Yes	Both bio and non biodegradable	1-2 polythene bags	Town Council skip				Not Regularly collected	Households/User fees	Yes						Not Willing to pay	Between UGx 500- 1,000	Two days per week
Female	25	Pre-primary	Married	Rented	Less than 100,000	Yes	-Bio and non biodegradable wastes	I Don’t Know	Collected by service provider		Town council tender	Above UGx 1,000	Weekly	Households/User fees	Yes						Willing to pay	Between UGx 500- 1,000	Weekly
Female	50	PLE	Single	Self-owned	Less than 100,000	Yes	Both bio and non biodegradable	9 and Above	Other	On a road side			Weekly	Households/User fees	Yes						Not Willing to pay	Between UGx 500- 1,000	Two days per week
Female	38	UACE	Married	Rented	Less than 100,000	Yes	Bio and non biodegradable wastes	3-4 polythene bags	Garbage Dumping site				Not Regularly collected	Households/User fees	Yes						Not Willing to pay	Between UGx 500- 1,000	Weekly
Male	36	Certificate/ Diploma	Married	Self-owned	500,0000-990,000	Yes	Bio and non biodegradable waste materials	9 and Above	Town Council skip				Not Regularly collected	Households/User fees	Yes						Not Willing to pay	Between UGx 500- 1,000	Weekly
Female	50	PLE	Single	Rented	100,000-490,000	Yes	BIO and Non.biodegradable	9 and Above	Collected by service provider		Tendered by the council	Above UGx 1,000	Weekly	Households/User fees	Yes						Willing to pay	Between UGx 500- 1,000	Weekly
Male	27	UCE	Married	Rented	500,0000-990,000	No	Non.biodegradable	9 and Above	Rubbish pit in the Backyard				Monthly	Households/User fees	No	Not Willing to pay				I burn all the wastes i collect
Male	47	UCE	Married	Rented	100,000-490,000	Yes	BIO AND NON BIODEGRADABLE	9 and Above	Town Council skip				Weekly	Households/User fees	Yes						Willing to pay	Between UGx 500- 1,000	Weekly
Male	55	UCE	Married	Rented	100,000-490,000	Yes	Bio and non biodegradable	Less than a polythene bag	Town Council skip				Weekly	Households/User fees	Yes						Not Willing to pay	Less than UGx 500	Weekly
Female	38	UCE	Married	Rented	100,000-490,000	Yes	Both bio and non-biodegradable	9 and Above	Town Council skip				Monthly	Households/User fees	Yes						Not Willing to pay	Less than UGx 500	Weekly
Female	39	PLE	Married	Self-owned	100,000-490,000	Yes	Bio and non.biodegradable	1-2 polythene bags	Rubbish pit in the Backyard				Weekly	Households/User fees	Yes						Willing to pay	Between UGx 500- 1,000	Another period	Per month
Female	30	PLE	Married	Rented	Less than 100,000	Yes	Bio and non.biodegradable	9 and Above	Town Council skip				Monthly	Households/User fees	Yes						Not Willing to pay	Between UGx 500- 1,000	Weekly
Female	21	UCE	Married	Rented	Less than 100,000	Yes	Bio and non.biodegradable	9 and Above	Town Council skip				Not Regularly collected	Households/User fees	Yes						Not Willing to pay	Between UGx 500- 1,000	Another period	Monthly
Female	30	Pre-primary	Married	Rented	Less than 100,000	Yes	Bio and non.biodegradable	9 and Above	Town Council skip				Weekly	Households/User fees	Yes						Willing to pay	Less than UGx 500	Weekly
Female	30	Certificate/ Diploma	Married	Rented	Less than 100,000	Yes	non.biodegradable	1-2 polythene bags	Town Council skip				Weekly	Households/User fees	Yes						Not Willing to pay	Between UGx 500- 1,000	Weekly
Male	26	PLE	Married	Rented	Less than 100,000	Yes	Polytechnic bags , peelings	9 and Above	Garbage Dumping site				Weekly	NGO	Yes						Willing to pay	Above UGx 1,000	Two days per week
Female	24	Pre-primary	Single	Rented	Less than 100,000	Yes	Polythen papers , bottles, used condoms	1-2 polythene bags	Garbage Dumping site				Weekly	NGO	Yes						Willing to pay	Above UGx 1,000	Two days per week
Male	52	Certificate/ Diploma	Single	Rented	100,000-490,000	Yes	Box , peeling,medical wastes , polythethen papers	1-2 polythene bags	Garbage Dumping site				Weekly	NGO	Yes						Willing to pay	Above UGx 1,000	Weekly
Male	22	Bachelors / Masters	Single	Self-owned	100,000-490,000	Yes	Buvera , bottles	Less than a polythene bag	Garbage Dumping site				Weekly	NGO	Yes						Willing to pay	Above UGx 1,000	Two days per week
Male	39	Certificate/ Diploma	Married	Rented	100,000-490,000	Yes	Paper ,polythen bags	1-2 polythene bags	Garbage Dumping site				Daily	NGO	Yes						Willing to pay	Above UGx 1,000	Two days per week
Female	46	UCE	Married	Self-owned	100,000-490,000	Yes	Bags , papers	1-2 polythene bags	Rubbish pit in the Backyard				Daily	NGO	Yes						Willing to pay	Above UGx 1,000	Two days per week
Male	31	Pre-primary	Married	Self-owned	Less than 100,000	Yes	Peelings , bags , papers ,	1-2 polythene bags	Garbage Dumping site				Weekly	Households/User fees	No	Willing to pay	Between UGx 500- 1,000	Weekly		Law ,influence of Town Council
Female	28	UACE	Married	Rented	Less than 100,000	Yes	Buvera , bottle	1-2 polythene bags	Rubbish pit in the Backyard				Weekly	NGO	Yes						Willing to pay	Above UGx 1,000	Two days per week
Female	30	PLE	Married	Rented	100,000-490,000	Yes	Papers , boxes , peelings	1-2 polythene bags	Garbage Dumping site				Weekly	NGO	Yes						Willing to pay	Above UGx 1,000	Two days per week
Female	42	UCE	Married	Self-owned	100,000-490,000	Yes	Buvera , peelings , boxes , bottles	1-2 polythene bags	Garbage Dumping site				Weekly	NGO	Yes						Willing to pay	Above UGx 1,000	Two days per week
Female	40	PLE	Married	Rented	100,000-490,000	Yes	Peelings , Buvera	Less than a polythene bag	Garbage Dumping site				Daily	NGO	Yes						Willing to pay	Above UGx 1,000	Two days per week
Female	24	PLE	Married	Rented	Less than 100,000	Yes	Buvera , bottles	Less than a polythene bag	Rubbish pit in the Backyard				Daily	NGO	Yes						Willing to pay	Above UGx 1,000	Two days per week
Female	52	PLE	Married	Self-owned	100,000-490,000	Yes	Boxes, bottles, peelings	1-2 polythene bags	Garbage Dumping site				Weekly	NGO	Yes						Willing to pay	Above UGx 1,000	Two days per week
Male	39	PLE	Married	Rented	100,000-490,000	Yes	Buvera , animal feeds residues	1-2 polythene bags	Garbage Dumping site				Weekly	NGO	Yes						Willing to pay	Between UGx 500- 1,000	Two days per week
Male	38	UACE	Married	Self-owned	100,000-490,000	Yes	Buvera , Animal residues	1-2 polythene bags	Garbage Dumping site				Weekly	Households/User fees	Yes						Willing to pay	Between UGx 500- 1,000	Two days per week
Male	43	PLE	Married	Self-owned	100,000-490,000	Yes	Buvera , bottles ,	1-2 polythene bags	Garbage Dumping site				Daily	NGO	Yes						Willing to pay	Above UGx 1,000	Two days per week
Female	37	Certificate/ Diploma	Married	Rented	Less than 100,000	Yes	Peelings , polythen papers , bottles	1-2 polythene bags	Garbage Dumping site				Daily	NGO	Yes						Not Willing to pay	Above UGx 1,000	Two days per week
Female	28	Certificate/ Diploma	Married	Rented	100,000-490,000	Yes	Peelings , food left overs , bags	1-2 polythene bags	Garbage Dumping site				Weekly	Households/User fees	Yes						Willing to pay	Above UGx 1,000	Two days per week
Female	46	Pre-primary	Married	Self-owned	100,000-490,000	Yes	Food wastes, peelings , bags	Less than a polythene bag	Garbage Dumping site				Daily	NGO	Yes						Not Willing to pay	Above UGx 1,000	Two days per week
Female	30	UCE	Married	Rented	100,000-490,000	Yes	peelings , polythen paper bottles	1-2 polythene bags	Garbage Dumping site				Daily	NGO	Yes						Willing to pay	Above UGx 1,000	Two days per week
Female	34	UACE	Married	Friend/ Relative	100,000-490,000	Yes	Boxes bottles	3-4 polythene bags	Town Council skip				Weekly	Households/User fees	Yes						Willing to pay	Above UGx 1,000	Daily
Female	28	Pre-primary	Married	Rented	100,000-490,000	Yes	G.nuts residuals, polythen papers	1-2 polythene bags	Garbage Dumping site				Daily	NGO	Yes						Willing to pay	Above UGx 1,000	Two days per week
Female	58	PLE	Married	Rented	Less than 100,000	Yes	Peelings	1-2 polythene bags	Town Council skip				Weekly	Households/User fees	Yes						Willing to pay	Between UGx 500- 1,000	Two days per week
Female	26	PLE	Married	Self-owned	100,000-490,000	Yes	Polythene Peelings	1-2 polythene bags	Town Council skip				Weekly	Households/User fees	Yes						Willing to pay	Above UGx 1,000	Two days per week
Female	42	Pre-primary	Married	Rented	100,000-490,000	Yes	Polythene Peelings	1-2 polythene bags	Town Council skip				Weekly	Households/User fees	Yes						Not Willing to pay	Less than UGx 500	Two days per week
Female	40	Pre-primary	Married	Rented	100,000-490,000	Yes	Agricultural stuff peelings	1-2 polythene bags	Town Council skip				Weekly	Households/User fees	Yes						Willing to pay	Above UGx 1,000	Two days per week
Female	38	UCE	Married	Rented	100,000-490,000	Yes	Peelings Polythene Plastics	3-4 polythene bags	Town Council skip				Weekly	Households/User fees	Yes						Willing to pay	Above UGx 1,000	Two days per week
Male	68	Pre-primary	Widowed	Rented	Less than 100,000	Yes	Plastics	1-2 polythene bags	Garbage Dumping site				Monthly	Households/User fees	Yes						Willing to pay	Between UGx 500- 1,000	Two days per week
Female	25	PLE	Married	Rented	100,000-490,000	Yes	Plastics	3-4 polythene bags	Rubbish pit in the Backyard				Weekly	NGO	Yes						Willing to pay	Less than UGx 500	Daily
Female	43	PLE	Married	Rented	100,000-490,000	Yes	Peelings, Agric stuff	1-2 polythene bags	Town Council skip				Weekly	Households/User fees	Yes						Willing to pay	Above UGx 1,000	Two days per week
Female	25	UCE	Single	Self-owned	100,000-490,000	Yes	Polythene Peelings Plastics	1-2 polythene bags	Town Council skip				Weekly	Households/User fees	Yes						Willing to pay	Above UGx 1,000	Two days per week
Male	53	UCE	Married	Self-owned	100,000-490,000	Yes	Metals Food stuff	1-2 polythene bags	Town Council skip				Weekly	Households/User fees	Yes						Willing to pay	Above UGx 1,000	Two days per week
Female	35	PLE	Married	Rented	100,000-490,000	Yes	Polythene	1-2 polythene bags	Town Council skip				Weekly	Households/User fees	Yes						Willing to pay	Above UGx 1,000	Two days per week
Male	60	UCE	Married	Self-owned	100,000-490,000	Yes	Polythene Plastics Peelings	1-2 polythene bags	Town Council skip				Daily	Households/User fees	Yes						Willing to pay	Above UGx 1,000	Two days per week
Female	32	PLE	Married	Self-owned	100,000-490,000	Yes	Fibres	1-2 polythene bags	Garbage Dumping site				Monthly	NGO	Yes						Willing to pay	Between UGx 500- 1,000	Weekly
Female	54	PLE	Married	Rented	Less than 100,000	Yes	Polythene	1-2 polythene bags	Rubbish pit in the Backyard				Weekly	Town Council	Yes						Not Willing to pay	Between UGx 500- 1,000	Two days per week
Male	35	UCE	Married	Self-owned	100,000-490,000	Yes	Polythene	1-2 polythene bags	Town Council skip				Weekly	Households/User fees	Yes						Willing to pay	Between UGx 500- 1,000	Two days per week
Male	52	UCE	Married	Rented	100,000-490,000	Yes	Peelings	1-2 polythene bags	Rubbish pit in the Backyard				Monthly	Town Council	Yes						Willing to pay	Less than UGx 500	Two days per week
Female	41	Pre-primary	Married	Rented	500,0000-990,000	Yes	Polythene Plastics	Less than a polythene bag	Town Council skip				Daily	Households/User fees	Yes						Willing to pay	Between UGx 500- 1,000	Weekly
Male	35	PLE	Married	Rented	100,000-490,000	No	Wood	1-2 polythene bags	Rubbish pit in the Backyard				Monthly	Households/User fees	No	Not Willing to pay				Not sure
Female	53	Pre-primary	Married	Self-owned	100,000-490,000	Yes	Peelings Plastics	1-2 polythene bags	Town Council skip				Weekly	Households/User fees	Yes						Willing to pay	Above UGx 1,000	Two days per week
Male	28	UCE	Single	Rented	100,000-490,000	Yes	Plastics	3-4 polythene bags	Town Council skip				Weekly	Households/User fees	Yes						Willing to pay	Above UGx 1,000	Two days per week
Male	20	Pre-primary	Single	Rented	Less than 100,000	Yes	Human hair	1-2 polythene bags	Town Council skip				Weekly	Households/User fees	Yes						Willing to pay	Above UGx 1,000	Two days per week
Male	35	UCE	Married	Rented	100,000-490,000	Yes	Polythene Peelings	1-2 polythene bags	Town Council skip				Weekly	Households/User fees	Yes						Willing to pay	Above UGx 1,000	Two days per week
Female	25	UCE	Married	Rented	100,000-490,000	Yes	Polyester Peelings Polythene	3-4 polythene bags	Town Council skip				Weekly	Households/User fees	Yes						Willing to pay	Above UGx 1,000	Two days per week
Female	31	PLE	Married	Rented	Less than 100,000	Yes	BIO AND NON BIO.DEGRADABLE	7-8 polythene bags	Town Council skip				Weekly	Households/User fees	Yes						Willing to pay	Between UGx 500- 1,000	Weekly
Male	28	PLE	Single	Rented	100,000-490,000	Yes	Bio.degradable	9 and Above	Town Council skip				Weekly	Households/User fees	Yes						Willing to pay	Between UGx 500- 1,000	Weekly
Male	32	Bachelors / Masters	Married	Rented	1,000,000 and Above	Yes	Both non and biodegradable	9 and Above	Town Council skip				Not Regularly collected	Households/User fees	Yes						Willing to pay	Above UGx 1,000	Weekly
Female	28	UCE	Married	Self-owned	100,000-490,000	Yes	Non and biodegradable	9 and Above	Town Council skip				Monthly	Households/User fees	Yes						Willing to pay	Between UGx 500- 1,000	Two days per week
Male	27	Bachelors / Masters	Single	Rented	500,0000-990,000	Yes	BIO AND NON BIODEGRADABLE	9 and Above	Town Council skip				Weekly	Households/User fees	Yes						Willing to pay	Between UGx 500- 1,000	Weekly
Female	58	Pre-primary	Married	Self-owned	Less than 100,000	Yes	Both bio and non.biodegradable	9 and Above	Rubbish pit in the Backyard				Weekly	Households/User fees	No	Not Willing to pay				Because i have where to dump my own waste
Male	58	Pre-primary	Married	Self-owned	100,000-490,000	Yes	Both bio and non-biodegradable	7-8 polythene bags	Town Council skip				Not Regularly collected	Households/User fees	Yes						Willing to pay	Between UGx 500- 1,000	Weekly
Female	30	UCE	Single	Self-owned	500,0000-990,000	Yes	Bio and non.biodegradable	9 and Above	Town Council skip				Not Regularly collected	Households/User fees	Yes						Willing to pay	Between UGx 500- 1,000	Two days per week
Female	37	UCE	Married	Self-owned	100,000-490,000	Yes	Both bio and non bio-degradable	9 and Above	Town Council skip				Not Regularly collected	Households/User fees	Yes						Willing to pay	Above UGx 1,000	Two days per week
Male	40	UCE	Married	Rented	Less than 100,000	Yes	Bio and non.biodegradable	1-2 polythene bags	Town Council skip				Monthly	Households/User fees	Yes						Willing to pay	Less than UGx 500	Weekly
Female	75	PLE	Married	Self-owned	Less than 100,000	Yes	Bio and non biodegradable	3-4 polythene bags	Garbage Dumping site				Weekly	Households/User fees	No	Not Willing to pay				- I am in a village where i have my own dumping site
Female	47	PLE	Married	Self-owned	Less than 100,000	Yes	Bio-degradable	1-2 polythene bags	Rubbish pit in the Backyard				Weekly	Households/User fees	Yes						Not Willing to pay	Less than UGx 500	Weekly
Female	36	PLE	Married	Self-owned	Less than 100,000	Yes	Bio and non biodegradable	5-6 polythene bags	Town Council skip				Weekly	Households/User fees	Yes						Willing to pay	Between UGx 500- 1,000	Weekly
Female	42	PLE	Married	Rented	100,000-490,000	Yes	Bio and non.biodegradable	9 and Above	Town Council skip				Weekly	Households/User fees	Yes						Willing to pay	Between UGx 500- 1,000	Weekly
Female	50	PLE	Married	Self-owned	100,000-490,000	Yes	Bio and non.biodegradable	9 and Above	Town Council skip				Weekly	Households/User fees	Yes						Willing to pay	Between UGx 500- 1,000	Weekly
Female	22	PLE	Single	Rented	Less than 100,000	Yes	Non and bio-degradable	3-4 polythene bags	Town Council skip				Monthly	Households/User fees	Yes						Not Willing to pay	Between UGx 500- 1,000	Another period	Monthly
Female	33	Bachelors / Masters	Married	Rented	100,000-490,000	Yes	Bio and non biodegradable	9 and Above	Town Council skip				Weekly	Households/User fees	Yes						Not Willing to pay	Between UGx 500- 1,000	Another period	After 3 days
Female	45	Certificate/ Diploma	Married	Rented	Less than 100,000	Yes	Bio and non biodegradable	9 and Above	Town Council skip				Weekly	Households/User fees	Yes						Willing to pay	Between UGx 500- 1,000	Two days per week
Female	23	Certificate/ Diploma	Single	Rented	Less than 100,000	Yes	Biodegradable waste	1-2 polythene bags	Town Council skip				Weekly	Households/User fees	Yes						Willing to pay	Between UGx 500- 1,000	Another period	Monthly
Female	46	Pre-primary	Married	Self-owned	Less than 100,000	Yes	Bio and non biodegradable	7-8 polythene bags	Town Council skip				Weekly	Households/User fees	Yes						Willing to pay	Between UGx 500- 1,000	Another period	After like 4 days
Female	31	Pre-primary	Single	Rented	100,000-490,000	Yes	Both Bio and non biodegradable wastes	7-8 polythene bags	Town Council skip				Monthly	Households/User fees	Yes						Willing to pay	Between UGx 500- 1,000	Weekly
Female	36	PLE	Single	Rented	100,000-490,000	Yes	Both bio and non biodegradable	9 and Above	Town Council skip				Weekly	Households/User fees	Yes						Willing to pay	Above UGx 1,000	Weekly
Male	42	Pre-primary	Married	Self-owned	500,0000-990,000	Yes	Both Bio and non biodegradable wastes	7-8 polythene bags	Town Council skip				Weekly	Households/User fees	Yes						Willing to pay	Between UGx 500- 1,000	Weekly
Female	23	UCE	Married	Rented	100,000-490,000	Yes	Bio-degradable	5-6 polythene bags	Town Council skip				Monthly	Households/User fees	Yes						Not Willing to pay	Less than UGx 500	Another period	Monthly
Male	45	UCE	Single	Rented	Less than 100,000	Yes	Bio-degradable	5-6 polythene bags	Town Council skip				Weekly	Households/User fees	Yes						Willing to pay	Between UGx 500- 1,000	Weekly
Female	29	Certificate/ Diploma	Married	Rented	100,000-490,000	Yes	Peelings , Buvera , bottles	Less than a polythene bag	Garbage Dumping site				Weekly	Town Council	Yes						Willing to pay	Above UGx 1,000	Two days per week
Male	26	PLE	Married	Rented	100,000-490,000	Yes	Wood residues , papers	1-2 polythene bags	Rubbish pit in the Backyard				Daily	Town Council	Yes						Willing to pay	Above UGx 1,000	Two days per week
Male	33	Certificate/ Diploma	Married	Institution	100,000-490,000	Yes	Papers polythen bags , good wastes	9 and Above	Rubbish pit in the Backyard				Daily	Households/User fees	No	Willing to pay	Above UGx 1,000	Two days per week		Pay but they don’t turn up to pick
Female	50	PLE	Married	Self-owned	Less than 100,000	Yes	Banana peelings,papers boxes bottles	9 and Above	Town Council skip				Weekly	NGO	Yes						Willing to pay	Above UGx 1,000	Two days per week
Female	20	PLE	Single	Institution	100,000-490,000	Yes	Medical wastes , peelings, blood , charcoal	Less than a polythene bag	Garbage Dumping site				Daily	Town Council	Yes						Willing to pay	Above UGx 1,000	Two days per week
Male	57	UCE	Widowed	Self-owned	Less than 100,000	Yes	Buvera	Less than a polythene bag	Garbage Dumping site				Daily	Town Council	Yes						Willing to pay	Above UGx 1,000	Two days per week
Male	46	Bachelors / Masters	Married	Rented	500,0000-990,000	Yes	Polythen bags ,bottles,box	9 and Above	Rubbish pit in the Backyard				Daily	NGO	Yes						Willing to pay	Above UGx 1,000	Two days per week
Male	52	PLE	Married	Self-owned	100,000-490,000	Yes	Bottles , bags , peelings	1-2 polythene bags	Rubbish pit in the Backyard				Daily	Town Council	Yes						Willing to pay	Above UGx 1,000	Two days per week
Female	3	PLE	Married	Self-owned	100,000-490,000	Yes	Peelings	Less than a polythene bag	Garbage Dumping site				Daily	Town Council	Yes						Willing to pay	Between UGx 500- 1,000	Two days per week
Female	29	UCE	Single	Rented	Less than 100,000	Yes	Bottles , food wastes	Less than a polythene bag	Rubbish pit in the Backyard				Daily	NGO	Yes						Willing to pay	Above UGx 1,000	Two days per week
Male	45	PLE	Married	Rented	100,000-490,000	Yes	Bottles	Less than a polythene bag	Rubbish pit in the Backyard				Daily	Town Council	Yes						Willing to pay	Between UGx 500- 1,000	Two days per week
Male	25	UCE	Single	Rented	100,000-490,000	Yes	Buvera , bottles	1-2 polythene bags	Garbage Dumping site				Weekly	NGO	Yes						Willing to pay	Above UGx 1,000	Two days per week
Male	58	PLE	Married	Rented	Less than 100,000	Yes	Papers and polythen bags	9 and Above	Rubbish pit in the Backyard				Daily	Town Council	Yes						Willing to pay	Above UGx 1,000	Daily
Male	42	PLE	Married	Rented	Less than 100,000	Yes	Polythen papers ,bottles, residules banana peelings	3-4 polythene bags	Garbage Dumping site				Weekly	NGO	Yes						Willing to pay	Above UGx 1,000	Two days per week
Female	43	PLE	Married	Rented	100,000-490,000	Yes	Bags , food wastes	1-2 polythene bags	Garbage Dumping site				Weekly	NGO	Yes						Willing to pay	Above UGx 1,000	Two days per week
Male	27	UACE	Single	Rented	100,000-490,000	Yes	Old Clothes, Buvera , bottles	1-2 polythene bags	Garbage Dumping site				Daily	Town Council	Yes						Willing to pay	Above UGx 1,000	Two days per week
Female	26	UACE	Married	Rented	Less than 100,000	No	Bottle ,giuh	7-8 polythene bags	Garbage Dumping site				Daily	NGO	Yes						Willing to pay	Above UGx 1,000	Two days per week
Male	43	PLE	Married	Self-owned	500,0000-990,000	Yes	Peelings	1-2 polythene bags	Garbage Dumping site				Daily	Town Council	Yes						Willing to pay	Above UGx 1,000	Two days per week
Male	39	UCE	Married	Rented	100,000-490,000	Yes	Food wastes , beverage residuals	1-2 polythene bags	Garbage Dumping site				Daily	Town Council	Yes						Willing to pay	Above UGx 1,000	Two days per week
Female	34	PLE	Married	Self-owned	100,000-490,000	Yes	Good wastes , bags , boxes	1-2 polythene bags	Garbage Dumping site				Weekly	Town Council	Yes						Willing to pay	Above UGx 1,000	Two days per week
Male	53	PLE	Married	Self-owned	Less than 100,000	Yes	Papers, glasses, bottles	1-2 polythene bags	Garbage Dumping site				Daily	Town Council	Yes						Willing to pay	Above UGx 1,000	Two days per week
Female	49	PLE	Married	Rented	100,000-490,000	Yes	Boxes, polythen bags , bottles	Less than a polythene bag	Rubbish pit in the Backyard				Daily	Town Council	Yes						Willing to pay	Above UGx 1,000	Two days per week
Male	62	Pre-primary	Married	Self-owned	Less than 100,000	Yes	Bottles , old plastics	1-2 polythene bags	Garbage Dumping site				Weekly	Town Council	Yes						Willing to pay	Above UGx 1,000	Two days per week
Female	42	Pre-primary	Married	Self-owned	Less than 100,000	Yes	Peelings , food residues, bottles	Less than a polythene bag	Garbage Dumping site				Daily	Town Council	Yes						Willing to pay	Above UGx 1,000	Two days per week
Male	41	PLE	Widowed	Self-owned	100,000-490,000	Yes	Bottles , peelings, food remains	1-2 polythene bags	Rubbish pit in the Backyard				Daily	Households/User fees	Yes						Willing to pay	Above UGx 1,000	Two days per week
Male	58	PLE	Married	Self-owned	100,000-490,000	Yes	Food residuals,bottles	1-2 polythene bags	Rubbish pit in the Backyard				Weekly	Households/User fees	Yes						Not Willing to pay	Above UGx 1,000	Two days per week
Male	32	UCE	Married	Rented	100,000-490,000	Yes	Plastics, hair	1-2 polythene bags	Rubbish pit in the Backyard				Daily	Town Council	Yes						Willing to pay	Above UGx 1,000	Two days per week
Male	29	UCE	Single	Rented	100,000-490,000	Yes	Papers , bottles,	1-2 polythene bags	Rubbish pit in the Backyard				Daily	Town Council	Yes						Willing to pay	Above UGx 1,000	Two days per week
Female	37	Bachelors / Masters	Married	Self-owned	100,000-490,000	Yes	BIO AND NON BIODEGRADABLE	7-8 polythene bags	Rubbish pit in the Backyard				Daily	Households/User fees	No	Not Willing to pay				- we have where to place it
Female	35	Certificate/ Diploma	Married	Rented	500,0000-990,000	Yes	Both bio and non biodegradable	1-2 polythene bags	Other	Near by Health center dumping site			Monthly	Households/User fees	Yes						Willing to pay	Less than UGx 500	Weekly
Male	55	Pre-primary	Married	Self-owned	Less than 100,000	Yes	Bio and non.biodegradable	9 and Above	Rubbish pit in the Backyard				Weekly	Households/User fees	No	Not Willing to pay				- I have where to place it
Male	28	Pre-primary	Married	Rented	100,000-490,000	Yes	Bio and non.Biodegradable	9 and Above	Town Council skip				Not Regularly collected	Households/User fees	Yes						Willing to pay	Between UGx 500- 1,000	Weekly
Female	45	PLE	Widowed	Rented	100,000-490,000	Yes	BIO AND NON BIODEGRADABLE	1-2 polythene bags	Collected by service provider		Private person	For free	Weekly	Households/User fees	Yes						Not Willing to pay	Between UGx 500- 1,000	Weekly
Female	33	PLE	Married	Rented	Less than 100,000	Yes	Both bio and non biodegradable	7-8 polythene bags	Town Council skip				Weekly	Households/User fees	Yes						Not Willing to pay	Between UGx 500- 1,000	Weekly
Female	36	PLE	Married	Rented	100,000-490,000	Yes	Both bio and non biodegradable	9 and Above	Town Council skip				Not Regularly collected	Households/User fees	Yes						Not Willing to pay	Between UGx 500- 1,000	Another period	Four days
Female	29	Certificate/ Diploma	Married	Rented	100,000-490,000	Yes	Both bio and non biodegradable wastes	9 and Above	Town Council skip				Weekly	Town Council	Yes						Willing to pay	Above UGx 1,000	Another period	After 3 days
Female	25	PLE	Married	Rented	100,000-490,000	Yes	BIO AND NON BIODEGRADABLE	3-4 polythene bags	Town Council skip				Weekly	Town Council	Yes						Willing to pay	Between UGx 500- 1,000	Weekly
Female	37	UCE	Married	Rented	Less than 100,000	Yes	Both bio and non biodegradable	9 and Above	Town Council skip				Weekly	Town Council	Yes						Willing to pay	Above UGx 1,000	Two days per week
Female	38	UCE	Married	Rented	100,000-490,000	Yes	Both bio and non biodegradable wastes	7-8 polythene bags	Town Council skip				Weekly	Town Council	Yes						Not Willing to pay	Between UGx 500- 1,000	Weekly
Female	24	UCE	Married	Rented	100,000-490,000	Yes	Bio and non biodegradable wastes	9 and Above	Town Council skip				Weekly	Town Council	Yes						Willing to pay	Above UGx 1,000	Weekly
Female	45	UACE	Separated	Self-owned	100,000-490,000	Yes	BOTH BIO AND NON BIODEGRADABLE WASTES	9 and Above	Town Council skip				Weekly	Town Council	Yes						Willing to pay	Between UGx 500- 1,000	Daily
Female	26	PLE	Married	Rented	100,000-490,000	Yes	Both bio and non biodegradable	9 and Above	Town Council skip				Weekly	Town Council	Yes						Willing to pay	Between UGx 500- 1,000	Weekly
Female	40	PLE	Married	Rented	Less than 100,000	Yes	Bio and non biodegradable wastes	9 and Above	Town Council skip				Weekly	Town Council	Yes						Willing to pay	Between UGx 500- 1,000	Weekly
Female	62	Pre-primary	Single	Rented	Less than 100,000	Yes	Bio and non biodegradable waste	3-4 polythene bags	Town Council skip				Weekly	Households/User fees	No	Not Willing to pay				- I have where to dump it
Male	68	PLE	Married	Rented	500,0000-990,000	Yes	BIO AND NON BIODEGRADABLE WASTE	9 and Above	Rubbish pit in the Backyard				Weekly	Households/User fees	No	Not Willing to pay				-Because i re-use the wastes to do other things
Female	42	Pre-primary	Married	Rented	100,000-490,000	Yes	BIO AND NON BIODEGRADABLE	7-8 polythene bags	Town Council skip				Weekly	Town Council	Yes						Willing to pay	Between UGx 500- 1,000	Weekly
Female	29	Pre-primary	Married	Rented	100,000-490,000	Yes	Bio and non biodegradable	9 and Above	Town Council skip				Weekly	Town Council	Yes						Not Willing to pay	Between UGx 500- 1,000	Weekly
Female	36	PLE	Married	Rented	Less than 100,000	Yes	BIO-DEGRADABLE WASTES	9 and Above	Town Council skip				Weekly	Town Council	Yes						Willing to pay	Between UGx 500- 1,000	Weekly
Female	37	UCE	Married	Rented	100,000-490,000	Yes	BIO AND NON BIODEGRADABLE	9 and Above	Town Council skip				Weekly	Town Council	Yes						Willing to pay	Between UGx 500- 1,000	Weekly
Female	26	UCE	Married	Rented	100,000-490,000	Yes	Both bio and non biodegradable wastes	9 and Above	Town Council skip				Weekly	Town Council	Yes						Willing to pay	Above UGx 1,000	Weekly
Female	44	Pre-primary	Married	Friend/ Relative	Less than 100,000	Yes	Peelings Fiber	1-2 polythene bags	Town Council skip				Daily	Households/User fees	Yes						Not Willing to pay	Between UGx 500- 1,000	Two days per week
Female	23	PLE	Single	Rented	Less than 100,000	No	NA	Less than a polythene bag	Garbage Dumping site				Daily	Households/User fees	Yes						Not Willing to pay	Between UGx 500- 1,000	Daily
Female	54	Pre-primary	Married	Rented	Less than 100,000	Yes	Plastics Peelings	Less than a polythene bag	Rubbish pit in the Backyard				Weekly	Households/User fees	Yes						Not Willing to pay	Between UGx 500- 1,000	Two days per week
Male	63	Pre-primary	Married	Self-owned	100,000-490,000	Yes	Peelings	1-2 polythene bags	Other	Give to cows			Daily	Town Council	No	Not Willing to pay				Because it's useful
Male	24	PLE	Single	Rented	Less than 100,000	Yes	Foodstuffs	Less than a polythene bag	Garbage Dumping site				Daily	Town Council	Yes						Not Willing to pay	Between UGx 500- 1,000	Weekly
Female	68	Pre-primary	Married	Self-owned	100,000-490,000	Yes	Plastics	1-2 polythene bags	Rubbish pit in the Backyard				Daily	Town Council	No	Not Willing to pay				We are in the village
Female	27	PLE	Single	Friend/ Relative	Less than 100,000	No	Agricultural products	Less than a polythene bag	Rubbish pit in the Backyard				Daily	Households/User fees	No	Not Willing to pay				High tax
Female	31	PLE	Married	Rented	Less than 100,000	Yes	Plastics	Less than a polythene bag	Rubbish pit in the Backyard				Weekly	Households/User fees	No	Not Willing to pay				No services provided
Male	23	Pre-primary	Single	Self-owned	Less than 100,000	Yes	Polythene	1-2 polythene bags	Rubbish pit in the Backyard				Weekly	Households/User fees	No	Not Willing to pay				No services
Male	31	UCE	Married	Rented	Less than 100,000	Yes	Plastics	Less than a polythene bag	Rubbish pit in the Backyard				Daily	Town Council	Yes						Not Willing to pay	Between UGx 500- 1,000	Weekly
Male	28	UCE	Married	Rented	100,000-490,000	Yes	Plastics	Less than a polythene bag	Garbage Dumping site				Weekly	Town Council	Yes						Not Willing to pay	Above UGx 1,000	Weekly
Male	28	UCE	Married	Rented	Less than 100,000	Yes	Polythene	1-2 polythene bags	Other	Collected by a person			Daily	Households/User fees	No	Not Willing to pay				No money
Male	40	PLE	Single	Rented	Less than 100,000	Yes	Peelings	Less than a polythene bag	Garbage Dumping site				Weekly	Town Council	Yes						Not Willing to pay	Between UGx 500- 1,000	Weekly
Female	26	UCE	Married	Rented	Less than 100,000	Yes	Polythene	Less than a polythene bag	Rubbish pit in the Backyard				Weekly	Households/User fees	No	Not Willing to pay				No services provided
Male	19	Pre-primary	Single	Self-owned	Less than 100,000	No	Foodstuffs	Less than a polythene bag	Rubbish pit in the Backyard				Weekly	Town Council	No	Not Willing to pay				It's manure
Female	52	PLE	Single	Self-owned	Less than 100,000	Yes	Plastics	Less than a polythene bag	Garbage Dumping site				Weekly	Town Council	No	Not Willing to pay				No money
Female	28	PLE	Married	Rented	Less than 100,000	Yes	Plastics	Less than a polythene bag	Rubbish pit in the Backyard				Weekly	Town Council	No	Not Willing to pay				High taxes
Female	19	Pre-primary	Single	Friend/ Relative	Less than 100,000	Yes	Foodstuffs	Less than a polythene bag	Town Council skip				Weekly	Households/User fees	No	Not Willing to pay				High taxes
Female	30	PLE	Married	Self-owned	Less than 100,000	Yes	Plastics, foodstuffs	Less than a polythene bag	Garbage Dumping site				Daily	Town Council	No	Not Willing to pay				No money
Female	37	PLE	Married	Rented	100,000-490,000	Yes	Polythene	3-4 polythene bags	Rubbish pit in the Backyard				Weekly	Households/User fees	No	Not Willing to pay				No money
Male	25	UCE	Married	Rented	100,000-490,000	Yes	Peelings , polythen bags , bottles	Less than a polythene bag	Garbage Dumping site				Daily	Town Council	Yes						Willing to pay	Above UGx 1,000	Two days per week
Female	32	UCE	Married	Rented	100,000-490,000	Yes	Papers , peelings	Less than a polythene bag	Garbage Dumping site				Daily	Town Council	Yes						Not Willing to pay	Above UGx 1,000	Two days per week
Female	47	Pre-primary	Widowed	Self-owned	100,000-490,000	Yes	Bags , peelings, papers boxes	1-2 polythene bags	Garbage Dumping site				Weekly	Town Council	Yes						Willing to pay	Above UGx 1,000	Two days per week
Male	47	PLE	Married	Rented	Less than 100,000	Yes	Peelings , boxes , bottles and buvera	Less than a polythene bag	Rubbish pit in the Backyard				Weekly	Town Council	Yes						Willing to pay	Above UGx 1,000	Weekly
Female	50	UCE	Married	Self-owned	Less than 100,000	Yes	Bottle,papers	Less than a polythene bag	Garbage Dumping site				Daily	NGO	Yes						Not Willing to pay	Less than UGx 500	Weekly
Female	32	PLE	Married	Rented	Less than 100,000	Yes	Buvera , polythen papers	Less than a polythene bag	Garbage Dumping site				Weekly	Town Council	Yes						Willing to pay	Above UGx 1,000	Two days per week
Female	32	PLE	Married	Rented	Less than 100,000	Yes	Peelings , box	Less than a polythene bag	Garbage Dumping site				Daily	Town Council	Yes						Willing to pay	Above UGx 1,000	Weekly
Male	26	UCE	Single	Rented	Less than 100,000	Yes	Oil , box , bottles	Less than a polythene bag	Garbage Dumping site				Weekly	Town Council	Yes						Willing to pay	Above UGx 1,000	Two days per week
Male	41	PLE	Married	Self-owned	100,000-490,000	Yes	Buvera , boxes , bags	1-2 polythene bags	Garbage Dumping site				Daily	Town Council	Yes						Willing to pay	Above UGx 1,000	Weekly
Male	67	PLE	Married	Rented	100,000-490,000	Yes	Buvera	1-2 polythene bags	Rubbish pit in the Backyard				Daily	Town Council	Yes						Willing to pay	Above UGx 1,000	Daily
Male	30	PLE	Single	Rented	Less than 100,000	Yes	Polythen bags , bottles	Less than a polythene bag	Garbage Dumping site				Daily	Town Council	Yes						Willing to pay	Above UGx 1,000	Two days per week
Female	37	PLE	Married	Self-owned	100,000-490,000	Yes	Bottles , peelings	Less than a polythene bag	Garbage Dumping site				Weekly	Town Council	Yes						Willing to pay	Above UGx 1,000	Two days per week
Female	39	PLE	Married	Self-owned	100,000-490,000	Yes	Bottles, peelings,	Less than a polythene bag	Garbage Dumping site				Weekly	Households/User fees	Yes						Willing to pay	Above UGx 1,000	Weekly
Male	30	Pre-primary	Married	Rented	100,000-490,000	Yes	Buvera ,Peelings	Less than a polythene bag	Garbage Dumping site				Daily	Town Council	Yes						Willing to pay	Above UGx 1,000	Daily
Female	38	UCE	Married	Rented	100,000-490,000	Yes	Food leftovers, hair trimmings and packaging box	Less than a polythene bag	Town Council skip				Daily	Town Council	Yes						Willing to pay	Above UGx 1,000	Two days per week
Female	39	PLE	Married	Rented	100,000-490,000	Yes	Both bio and non biodegradable wastes	9 and Above	Garbage Dumping site				Daily	Households/User fees	Yes						Willing to pay	Between UGx 500- 1,000	Daily
Female	40	UCE	Married	Self-owned	100,000-490,000	Yes	Both non and biodegradable wastes	7-8 polythene bags	Garbage Dumping site				Daily	Households/User fees	Yes						Willing to pay	Between UGx 500- 1,000	Daily
Female	26	UCE	Married	Rented	100,000-490,000	Yes	Both non and biodegradable	1-2 polythene bags	Rubbish pit in the Backyard				Daily	Households/User fees	No	Not Willing to pay				- The chairperson clearly pays for it on our behalf
Male	32	Certificate/ Diploma	Married	Rented	100,000-490,000	Yes	Non bio-degradable	1-2 polythene bags	Rubbish pit in the Backyard				Daily	Households/User fees	No	Not Willing to pay				- The council through the chairperson helps us through
Male	25	UACE	Married	Rented	Less than 100,000	Yes	Bio and non biodegradable	Less than a polythene bag	Rubbish pit in the Backyard				Daily	Households/User fees	No	Not Willing to pay				- Because the chairperson through the council brings in
Female	28	Pre-primary	Married	Rented	100,000-490,000	Yes	Bio and non biodegradable	5-6 polythene bags	Rubbish pit in the Backyard				Daily	Households/User fees	Yes						Not Willing to pay	Between UGx 500- 1,000	Daily
Male	41	UCE	Married	Rented	100,000-490,000	Yes	Both bio and non biodegradable	9 and Above	Rubbish pit in the Backyard				Daily	Town Council	Yes						Not Willing to pay	Between UGx 500- 1,000	Daily
Female	32	Pre-primary	Married	Rented	Less than 100,000	Yes	Bio and non biodegradable	9 and Above	Rubbish pit in the Backyard				Daily	Town Council	No	Not Willing to pay				- Costly compared to the earnings
Female	35	UCE	Married	Rented	100,000-490,000	Yes	Bio and non biodegradable	1-2 polythene bags	Rubbish pit in the Backyard				Daily	Town Council	No	Not Willing to pay				- Costly
Female	20	UCE	Married	Rented	Less than 100,000	Yes	Bio-degradable	7-8 polythene bags	Rubbish pit in the Backyard				Not Regularly collected	Town Council	No	Not Willing to pay				-Because the chairperson through the council takes it all
Male	26	PLE	Married	Self-owned	100,000-490,000	Yes	Non bio-degradable	1-2 polythene bags	Rubbish pit in the Backyard				Daily	Town Council	Yes						Not Willing to pay	Between UGx 500- 1,000	Daily
Female	38	Certificate/ Diploma	Married	Rented	100,000-490,000	Yes	Non bio-degradable	Less than a polythene bag	Rubbish pit in the Backyard				Daily	Town Council	Yes						Not Willing to pay	Between UGx 500- 1,000	Daily
Female	56	UCE	Married	Rented	100,000-490,000	Yes	Bio degradable	5-6 polythene bags	Town Council skip				Daily	Town Council	Yes						Willing to pay	Between UGx 500- 1,000	Daily
Male	46	PLE	Married	Self-owned	100,000-490,000	Yes	Bio degradable and non biodegradable	1-2 polythene bags	Town Council skip				Daily	Town Council	Yes						Not Willing to pay	Between UGx 500- 1,000	Daily
Female	39	Bachelors / Masters	Married	Self-owned	100,000-490,000	Yes	Bio and non biodegradable	9 and Above	Town Council skip				Daily	Town Council	Yes						Not Willing to pay	Between UGx 500- 1,000	Daily
Female	35	UACE	Single	Rented	Less than 100,000	Yes	Non and Bio-degradable	3-4 polythene bags	Town Council skip				Daily	Town Council	Yes						Not Willing to pay	Between UGx 500- 1,000	Daily
Female	56	UCE	Widowed	Rented	Less than 100,000	Yes	Bio-degradable	9 and Above	Town Council skip				Daily	Town Council	Yes						Not Willing to pay	Between UGx 500- 1,000	Daily
Female	28	PLE	Married	Rented	100,000-490,000	Yes	Both bio and non biodegradable wastes	9 and Above	Town Council skip				Daily	Town Council	Yes						Not Willing to pay	Between UGx 500- 1,000	Daily
Female	30	UCE	Married	Rented	100,000-490,000	Yes	Bio and non biodegradable	1-2 polythene bags	Town Council skip				Daily	Town Council	Yes						Not Willing to pay	Between UGx 500- 1,000	Daily
Male	65	Certificate/ Diploma	Married	Self-owned	100,000-490,000	Yes	Bio and non biodegradable wastes	9 and Above	Rubbish pit in the Backyard				Weekly	Town Council	Yes						Willing to pay	Between UGx 500- 1,000	Daily
Male	48	UCE	Married	Rented	100,000-490,000	Yes	Trimmings , boxes , food remainings	Less than a polythene bag	Garbage Dumping site				Daily	Town Council	Yes						Willing to pay	Above UGx 1,000	Two days per week
Male	26	PLE	Married	Rented	100,000-490,000	Yes	Peelings papers	Less than a polythene bag	Garbage Dumping site				Monthly	Town Council	Yes						Willing to pay	Above UGx 1,000	Two days per week
Male	33	UCE	Married	Rented	100,000-490,000	Yes	Papers , food remains	Less than a polythene bag	Rubbish pit in the Backyard				Weekly	Town Council	Yes						Willing to pay	Above UGx 1,000	Daily
Male	56	Pre-primary	Married	Self-owned	100,000-490,000	Yes	Food wastes , bags bottles	1-2 polythene bags	Garbage Dumping site				Daily	Town Council	Yes						Willing to pay	Above UGx 1,000	Two days per week
Male	34	PLE	Married	Self-owned	Less than 100,000	Yes	Bags boxes	Less than a polythene bag	Garbage Dumping site				Daily	Town Council	Yes						Willing to pay	Above UGx 1,000	Weekly
Male	20	Pre-primary	Married	Self-owned	100,000-490,000	Yes	Compund trimming. Buvera boxes peelings	1-2 polythene bags	Garbage Dumping site				Weekly	Households/User fees	Yes						Willing to pay	Above UGx 1,000	Two days per week
Male	23	UCE	Married	Rented	100,000-490,000	Yes	Plastics Peelings Polythene	1-2 polythene bags	Garbage Dumping site				Weekly	Town Council	Yes						Not Willing to pay	Between UGx 500- 1,000	Two days per week
Female	34	PLE	Married	Rented	100,000-490,000	Yes	Plastics Peelings	Less than a polythene bag	Other	Plastics are placed at a collection point taken by town council, peelings are taken by farmers			Daily	Town Council	No	Not Willing to pay				It's expensive, in regards to rent, and licence fees paid
Female	56	Pre-primary	Married	Rented	Less than 100,000	Yes	Plastics	Less than a polythene bag	Garbage Dumping site				Weekly	Town Council	No	Not Willing to pay				No money
Female	32	PLE	Married	Self-owned	100,000-490,000	Yes	Polythene	1-2 polythene bags	Other	I burn my polythene			Daily	Households/User fees	No	Willing to pay	Above UGx 1,000	Daily		No services given at this time
Female	25	PLE	Single	Rented	100,000-490,000	Yes	Plastics	Less than a polythene bag	Rubbish pit in the Backyard				Daily	Town Council	Yes						Not Willing to pay	Between UGx 500- 1,000	Two days per week
Female	36	Pre-primary	Single	Rented	Less than 100,000	Yes	Polythene	Less than a polythene bag	Other	I pack local brew for my customers			Daily	Households/User fees	No	Not Willing to pay				I HAVE LESS WASTE AND IS ALL PUT IN A GARDEN
Male	24	PLE	Married	Rented	100,000-490,000	Yes	Plastics	Less than a polythene bag	Garbage Dumping site				Monthly	Town Council	Yes						Not Willing to pay	Between UGx 500- 1,000	Two days per week
Male	21	UCE	Single	Rented	100,000-490,000	Yes	Plastics Fibre	1-2 polythene bags	Rubbish pit in the Backyard				Daily	Town Council	Yes						Not Willing to pay	Between UGx 500- 1,000	Daily
Female	45	PLE	Married	Rented	500,0000-990,000	No	Plastics Foodstuffs	1-2 polythene bags	Town Council skip				Daily	Town Council	Yes						Not Willing to pay	Between UGx 500- 1,000	Two days per week
Female	45	PLE	Married	Rented	100,000-490,000	Yes	Peelings Fibre	1-2 polythene bags	Garbage Dumping site				Weekly	Town Council	Yes						Not Willing to pay	Between UGx 500- 1,000	Daily
Female	39	Pre-primary	Married	Rented	500,0000-990,000	Yes	Plastics	Less than a polythene bag	Rubbish pit in the Backyard				Monthly	Town Council	No	Not Willing to pay				High taxes
Female	32	Pre-primary	Married	Rented	Less than 100,000	Yes	Peelings	Less than a polythene bag	Rubbish pit in the Backyard				Daily	Town Council	No	Not Willing to pay				There's no person or authority collecting the waste
Female	28	PLE	Married	Rented	100,000-490,000	Yes	Plastics	1-2 polythene bags	Rubbish pit in the Backyard				Daily	Town Council	Yes						Not Willing to pay	Between UGx 500- 1,000	Weekly
Female	28	UACE	Single	Friend/ Relative	Less than 100,000	Yes	Animal waste Peelings	3-4 polythene bags	Other	In farm			Weekly	Town Council	No	Not Willing to pay				It's useful to me
Female	30	UACE	Married	Self-owned	Less than 100,000	Yes	Plastics Peelings Fibre	1-2 polythene bags	Rubbish pit in the Backyard				Weekly	Town Council	No	Not Willing to pay				No money
Male	59	PLE	Married	Rented	100,000-490,000	Yes	Plastics, Agricultural products	1-2 polythene bags	Garbage Dumping site				Weekly	Town Council	No	Not Willing to pay				Untreated authorities
Female	35	PLE	Married	Self-owned	100,000-490,000	Yes	Peelings Polythene	Less than a polythene bag	Garbage Dumping site				Daily	Households/User fees	No	Not Willing to pay				No one collecting waste
Female	41	PLE	Married	Rented	500,0000-990,000	Yes	Plastics	Less than a polythene bag	Garbage Dumping site				Weekly	Town Council	Yes						Not Willing to pay	Between UGx 500- 1,000	Weekly
Female	47	PLE	Married	Self-owned	100,000-490,000	Yes	Polythene Peelings Foodstuffs	Less than a polythene bag	Rubbish pit in the Backyard				Weekly	Households/User fees	No	Willing to pay	Above UGx 1,000	Two days per week		There's no person or authority collecting the waste
